# Supplementary material for: Development and Validation of Kompetitive Allele-Specific Polymerase Chain Reaction Markers for Seed Protein Content in Soybean
Source: Plants (Basel). 2024 Dec 13;13(24):3485. doi: 10.3390/plants13243485 (PMC11728539; doi:10.3390/plants13243485)
Supplement: Supplementary file 1 [file plants-13-03485-s001.zip]

Archive with 1 entries (1 files):
- plants-3340791-supplementary.pdf
